# Supplementary material for: Fiberbots: Robotic fibers for high-precision minimally invasive surgery
Source: Sci Adv. 2024 Jan 19;10(3):eadj1984. doi: 10.1126/sciadv.adj1984 (PMC10798568; doi:10.1126/sciadv.adj1984)
Supplement: Supplementary file 2 — Movies S1 to S7 [file sciadv.adj1984_movies_s1_to_s7.zip]

Archive with 7 entries (7 files):
- adj1984_Movie_S1.mp4
- adj1984_Movie_S2.mp4
- adj1984_Movie_S3.mp4
- adj1984_Movie_S4.mp4
- adj1984_Movie_S5.mp4
- adj1984_Movie_S6.mp4
- adj1984_Movie_S7.mp4
